# Supplementary material for: Mixing Approaches in Enhancing the Capacitive Performance of rGO-Based Hybrid Electrodes
Source: Materials (Basel). 2025 May 24;18(11):2460. doi: 10.3390/ma18112460 (PMC12156346; doi:10.3390/ma18112460)
Supplement: Supplementary file 1 [file materials-18-02460-s001.zip]

Archive with 1 entries (1 files):
- materials-3623059-supplementary.pdf
